# Supplementary material for: Fossils from Mille-Logya, Afar, Ethiopia, elucidate the link between Pliocene environmental changes and Homo origins
Source: Nat Commun. 2020 May 19;11:2480. doi: 10.1038/s41467-020-16060-8 (PMC7237685; doi:10.1038/s41467-020-16060-8)
Supplement: Supplementary file 4 — Source Data [file 41467_2020_16060_MOESM4_ESM.xlsx]

## Sheet: Figure 4
Accession #	Taxon	MD	BL	Species code
KNM-ER 30200	Australopithecus anamensis	11.5	13.2	1
KNM-ER 7727	Australopithecus anamensis	12.9	14.7	1
KNM-KP 29283	Australopithecus anamensis	13.05	14.8	1
KNM-KP 34725	Australopithecus anamensis	14.2	14.9	1
A.L. 199-1	Australopithecus afarensis	12.1	13.4	2
A.L. 200-1a	Australopithecus afarensis	13.5	14.9	2
A.L. 417-1d	Australopithecus afarensis	13.2	14.7	2
A.L. 442-1	Australopithecus afarensis	12.3	13.9	2
A.L. 444-2	Australopithecus afarensis	14.1	15.8	2
A.L. 486-1	Australopithecus afarensis	13.6	14.9	2
A.L. 651-1	Australopithecus afarensis	12.6	14.3	2
A.L. 770-1a	Australopithecus afarensis	13.5	15.2	2
MLD 6+23	Australopithecus africanus	14	14.6	3
MLD 9	Australopithecus africanus	13	17.4	3
Sts 12	Australopithecus africanus	13.84	15.78	3
Sts 17	Australopithecus africanus	12.87	15.21	3
Sts 22	Australopithecus africanus	14.1	15.41	3
Sts 28	Australopithecus africanus	15.7	17.18	3
Sts 30	Australopithecus africanus	14.5	15.65	3
Sts 32	Australopithecus africanus	14.04	16.46	3
Sts 37	Australopithecus africanus	15.2	17.07	3
Sts 52	Australopithecus africanus	13.24	15.34	3
Sts 53	Australopithecus africanus	12.6	14.52	3
Sts 56	Australopithecus africanus	12.7	13.9	3
Sts 71	Australopithecus africanus	14.9	14.6	3
Sts 8	Australopithecus africanus	14.29	16.56	3
Stw 18	Australopithecus africanus	17.8	17.6	3
Stw 183	Australopithecus africanus	14.9	17.4	3
Stw 188	Australopithecus africanus	16	17.5	3
Stw 19, 33	Australopithecus africanus	13.2	13.5	3
Stw 204	Australopithecus africanus	13.9	15.3	3
Stw 252	Australopithecus africanus	16.6	17	3
Stw 280	Australopithecus africanus	15.1	17	3
Stw 447	Australopithecus africanus	12.1	12.8	3
Stw 498	Australopithecus africanus	13.5	17.9	3
Stw 529	Australopithecus africanus	13	14.4	3
TM 1511	Australopithecus africanus	14.5	15.19	3
KNM-CH1	Paranthropus boisei	15.6	17.2	4
KNM-ER 1171	Paranthropus boisei	16.8	17.55	4
KNM-ER 1804	Paranthropus boisei	16	18.3	4
KNM-WT 17400	Paranthropus boisei	14.75	16.55	4
OH 5	Paranthropus boisei	17.2	21	4
HCRP RC 911	Paranthropus boisei	14.7	18.5	4
DNH 1	Paranthropus robustus	15	16	5
DNH 22	Paranthropus robustus	13.4	14.6	5
DNH 3	Paranthropus robustus	12.4	14.1	5
DNH 7	Paranthropus robustus	11.6	14.6	5
DNH 74	Paranthropus robustus	13	14	5
SK 11	Paranthropus robustus	14.6	16.5	5
SK 13/14	Paranthropus robustus	15.25	16.5	5
SK 14129a	Paranthropus robustus	14.8	16.1	5
SK 46	Paranthropus robustus	14.8	16.2	5
SK 47	Paranthropus robustus	13.95	14.35	5
SK 48	Paranthropus robustus	13.4	14.9	5
SK 49	Paranthropus robustus	14.4	16.7	5
SK 826	Paranthropus robustus	14.8	16	5
SK 83	Paranthropus robustus	14.5	16.7	5
SK 831	Paranthropus robustus	15.7	16.9	5
SK 834	Paranthropus robustus	14.6	16.8	5
SK 837	Paranthropus robustus	13.7	16.8	5
SK 98	Paranthropus robustus	14.9	15.2	5
SKW 11	Paranthropus robustus	14	15.8	5
SKW 14	Paranthropus robustus	14	15.8	5
SKW 29	Paranthropus robustus	13.1	16.8	5
SKW 8	Paranthropus robustus	13.2	15.1	5
SKX 3355	Paranthropus robustus	12.8	15	5
TM 1517	Paranthropus robustus	14	16	5
KNM-ER 1478	Homo habilis	13	15	6
KNM-ER 1805B	Homo habilis	12.8	13.5	6
KNM-ER 1813	Homo habilis	11.8	13.9	6
KNM-ER 42703	Homo habilis	13	14.1	6
OMO L894-1	Homo habilis	13.5	14	6
OH 13	Homo habilis	13.1	13.85	6
OH 16	Homo habilis	13.4	16.4	6
OH 24	Homo habilis	13.3	14.2	6
OH 39	Homo habilis	11.95	13.5	6
OH 65	Homo habilis	13.1	14.35	6
KNM-ER 1808	Homo erectus	11.7	13.3	7
KNM-ER 3733	Homo erectus	13.1	14.2	7
KNM-WT 15000	Homo erectus	11.8	12.7	7
D2282	Homo erectus	12.9	12.1	7
D2700	Homo erectus	12.65	12.9	7
D4500	Homo erectus	13.5	14.6	7
Bpg 2001.04	Homo erectus	12.5	13.8	7
San 17	Homo erectus	11.2	12.8	7
San 27	Homo erectus	12.9	14.8	7
San 4	Homo erectus	13.6	15.4	7
San 7-10	Homo erectus	11.6	12	7
San 7-3a-d	Homo erectus	11.6	12.5	7
San 7-53	Homo erectus	13.5	14	7
San 7-89	Homo erectus	11.2	12.5	7
Tjg 1993.05, Skull IX	Homo erectus	10.6	10.9	7
Trinil 4	Homo erectus	12	13.8	7
Hexian PA833	Homo erectus	12	14	7
Hexian PA837	Homo erectus	12.5	15.5	7
ZKD A2-54	Homo erectus	10.5	12.3	7
ZKD B1-65	Homo erectus	12.2	12.2	7
ZKD B4-79	Homo erectus	11.1	13.2	7
ZKD D-61	Homo erectus	12.2	12.1	7
ZKD D1-28	Homo erectus	11.4	12.4	7
ZKD L2-99	Homo erectus	10.25	12.8	7
ZKD O1-313	Homo erectus	10.6	13.4	7
A.L.666-1	A.L.666-1	13.5	14.4	8
MLP-1549	MLP-1549	12.7	14.5	9

## Sheet: Supplementary Figure 11
Taxon	Tooth	Enamel Thickness	Species Code
A.anamensis	ULM2	1.24	1
A.anamensis	URM2	1.18	1
A.afarensis	URM2	1.55	2
A. africanus	ULM2	1.83	3
A. africanus	ULM2	1.61	3
A. africanus	ULM2	1.91	3
A. africanus	ULM2	1.79	3
A. africanus	ULM2	1.71	3
A. africanus	ULM2	2.15	3
A. africanus	ULM2	1.32	3
A. africanus	URM2	1.41	3
A. africanus	ULM2	1.82	3
P.robustus	URM2	2.17	4
P.robustus	ULM2	2.03	4
P.robustus	URM2	2.23	4
P.robustus	URM2	1.76	4
P.robustus	ULM2	2.06	4
P.robustus	ULM2	2.57	4
MLP-1549	URM2	2.1	5
Homo sp.	ULM2	1.72	6
Homo sp.	URM2	2.27	6
Gorilla	ULM2	0.82	7
Gorilla	ULM2	0.88	7
Gorilla	ULM2	1.24	7
Gorilla	ULM2	0.79	7
Gorilla	URM2	0.82	7
Gorilla	URM2	1.08	7
Gorilla	ULM2	0.97	7
Pan	URM2	0.77	8
Pan	ULM2	0.65	8
Pan	URM2	0.78	8
Pan	URM2	0.81	8
Pan	ULM2	0.67	8
Pan	ULM2	0.88	8
Pan	ULM2	0.61	8
Pongo	URM2	0.89	9
Pongo	URM2	1.28	9
Pongo	URM2	1.12	9
